# Supplementary material for: Identification of Sex Differentiation-Related microRNAs in Spinach Female and Male Flower
Source: Int J Mol Sci. 2022 Apr 7;23(8):4090. doi: 10.3390/ijms23084090 (PMC9029227; doi:10.3390/ijms23084090)
Supplement: Supplementary file 1 [file ijms-23-04090-s001.zip]

Archive with 1 entries (1 files):
- ijms-1643331-supplementary.pdf
